# Supplementary material for: Limited overlap between genetic effects on disease susceptibility and disease survival
Source: Nat Genet. 2025 Sep 30;57(10):2418–26. doi: 10.1038/s41588-025-02342-8 (PMC12513829; doi:10.1038/s41588-025-02342-8)
Supplement: Supplementary file 4 — Supplementary Tables 1–12. [file 41588_2025_2342_MOESM4_ESM.xlsx]

## Sheet: Supplementary Table 1
Supplementary Table 1. Collection of literatures on disease progression.
Disease of interest	Definition of progression	Main experiments	result	ref
Atherosclerosis/ Coronary artery calcification (CAC)	coronary artery disease (CAD)/ progression of CAC	Tested PRS from GWAS of CAD, CAC (only 3 SNPs) and 10 risk factors of CHD (T2D, BMI, BP (SBP, DBP and PP), lipids (LDL-cholesterol, HDL-cholesterol, triglycerides and TC)) association (linear regression) with 1. 5 years CAC progression (baseline CAC measurement - 5y. CAC measurement); 2. Acceleration of CAC progression (observed 5y. CAC measurement - expected 5y. CAC measurement) in the 5 years p…	CAD genetic risk score associated with CAC progression and acceleration of CAC progression, CAC score associated with CAC progression (p = 0.005), but gone after correction	Pechlivanis S, Moebus S, Lehmann N, Erbel R, Mahabadi AA, Hoffmann P, et al. (2020) Genetic risk scores for coronary artery disease and its traditional risk factors: Their role in the progression of coronary artery calcification—Results of the Heinz Nixdorf Recall study. PLoS ONE 15(5): e0232735. https://doi.org/10.1371/journal.pone.0232735
type 2 diabetes (T2D)	requirement of insulin treatment	PRS of T2D associated with age of T2D onset and age of requiring insulin treatment (Cox regression)	Not significant associated with progression (coxph) from T2D to requirement of using insulin -- protective effect even under adjustment for BMI and HbA1c (as categorical variables)	Zhou, Kaixin, et al. "Clinical and genetic determinants of progression of type 2 diabetes: a DIRECT study." Diabetes care37.3 (2014): 718-724.
mild cognitive impairment (MCI)	Alzheimer’s disease	conversion risk through logistic regression and time to event progression speed through cox survival test	APOE associated with both conversion risk and rapid progression; Some alleles associated with AD statues negatively associated with conversion risk – pleiotropy; GRS constructed using 8 genomewide significant SNPs from AD GWAS (excluding APOE) not associated with conversion risk, but associated with progression speed	Rodriguez-Rodriguez, E., Sánchez-Juan, P., Vázquez-Higuera, J. L., Mateo, I., Pozueta, A., Berciano, J., ... & Combarros, O. (2013). Genetic risk score predicting accelerated progression from mild cognitive impairment to Alzheimer’s disease. Journal of neural transmission, 120(5), 807-812.
SCZ and related psychotic disorders	"poor clinical outcomes" from psychiatric interviews	PRS association with each poor clinical outcome in 8k cases; tested PRS add-on value in training-testing prediction clinical predictors only vs clinical predictors + PRS (logistic regression)	PRS signifiacntly associated with disease statues (1e-9); nominally associatd with 2 out of 6 defined poor outcomes (p = 0.02); PRS has almost no add on value in SCZ outcome prediction	Landi, I., Kaji, D. A., Cotter, L., Van Vleck, T., Belbin, G., Preuss, M., ... & Charney, A. W. (2021). Prognostic value of polygenic risk scores for adults with psychosis. Nature Medicine, 27(9), 1576-1581.
Parkinson’s disease	Parkinson’s disease dementia	survival GWAS on 3.8k PD cases; tested incedence PRS and cognitive polygenic hazard score (PHS) in predicting PD progressing to PDD	New progression loci identified from GWAS; Incidence PRS do not predict PD to PDD progression and has negative effect; PHS significantly predict PDD in PD	Liu, G., Peng, J., Liao, Z., Locascio, J. J., Corvol, J. C., Zhu, F., ... & Scherzer, C. R. (2021). Genome-wide survival study identifies a novel synaptic locus and polygenic score for cognitive progression in Parkinson’s disease. Nature genetics, 53(6), 787-793.
Depression and anxiety	prognosis following therapy	GWAS meta-analysis scanning for variants associated with prognostic outcomes following therapy	no significant signal detected, no non-zero heritability	Rayner, C., Coleman, J. R., Purves, K. L., Hodsoll, J., Goldsmith, K., Alpers, G. W., ... & Eley, T. C. (2019). A genome-wide association meta-analysis of prognostic outcomes following cognitive behavioural therapy in individuals with anxiety and depressive disorders. Translational Psychiatry, 9(1), 1-13.
coronary artery disease (CAD)	ischemic heart failure (HF)	HF PRS association with ischemic failure statues in patients with CAD (logistic regression)	Increased HF score increase risk of getting iHF in CAD patients	Paranjpe, I., Tsao, N. L., De Freitas, J. K., Judy, R., Chaudhary, K., Forrest, I. S., ... & Nadkarni, G. N. (2021). Derivation and Validation of Genome‐Wide Polygenic Score for Ischemic Heart Failure. Journal of the American Heart Association, 10(22), e021916.
T2D and T1D	chronic renal failure	association of chronic kidney disease (CKD) PRS with renal failure in T1D/T2D	no association found for either	Barbieux, P., György, B., Gand, E., Saulnier, P. J., Ducrocq, G., Halimi, J. M., ... & French JDRF Diabetic Nephropathy Collaborative Research Initiative. (2019). No prognostic role of a GWAS-derived genetic risk score in renal outcomes for patients from French cohorts with type 1 and type 2 diabetes. Diabetes & Metabolism, 45(5), 494-497.
colorectal cancer	death	colorectal cancer susceptibility SNPs effect on survival; colorectal cancer susceptibility/survival PRS assocaition with 1. disease free survival (date of colorectal cancer surgery to loco-regional recurrence, distant metastasis, second primary cancer, or death from any cause); 2. overall survival (date of colorectal cancer surgery to death from any cause)	5 out of the 30 susceptibility SNPs associated with survival, PRS of susceptibility SNPs not associated with either prognosis measurements (negative effect)	Song, N., Kim, K., Shin, A., Park, J. W., Chang, H. J., Shi, J., ... & Oh, J. H. (2018). Colorectal cancer susceptibility loci and influence on survival. Genes, Chromosomes and Cancer, 57(12), 630-637.
Crohn's disease	good/poor prognostic outcome	within case GWAS good vs poor prognosis patients, susceptibility PRS discriminating good/poor prognosis	4 loci associated with prognosis, one in MHC, none of the four was associated with CD susceptibility in any GWAS; susceptibility does not discriminate prognosis group	Lee, J. C., Biasci, D., Roberts, R., Gearry, R. B., Mansfield, J. C., Ahmad, T., Prescott, N. J., Satsangi, J., Wilson, D. C., Jostins, L., Anderson, C. A., UK IBD Genetics Consortium, Traherne, J. A., Lyons, P. A., Parkes, M., & Smith, K. G. (2017). Genome-wide association study identifies distinct genetic contributions to prognosis and susceptibility in Crohn's disease. Nature genetics, 49(2), …
breast cancer	breast cancer-specific mortality	Survival GWAS on breast cancer-specific mortality in breast cancer patients (37954 cases, 2900 events: 6881 estrogen receptor (ER)–negative patients (920 events) and 23059 ER-positive patients (1333 events))	1 GWA-sig loci (28 SNPs) for all patient analysis; 1 other loci for the ER-negative group	Guo, Q., Schmidt, M. K., Kraft, P., Canisius, S., Chen, C., Khan, S., ... & Pharoah, P. D. (2015). Identification of novel genetic markers of breast cancer survival. Journal of the National Cancer Institute, 107(5), djv081.
breast cancer	breast cancer-specific mortality	Survival GWAS on breast cancer-specific mortality in breast cancer patients (96k+ patients, 7k+ events)	no genome-wide signifiacnt hit, previously reported loci not significant in this one	Escala-Garcia, M., Guo, Q., Dörk, T. et al. Genome-wide association study of germline variants and breast cancer-specific mortality. Br J Cancer 120, 647–657 (2019). https://doi.org/10.1038/s41416-019-0393-x
Sporadic Amyotrophic Lateral Sclerosis	death (all causes)	survival GWAS on death in ALS patients (4.2k)	2 loci associated with ALS survival	Fogh, I., Lin, K., Tiloca, C., Rooney, J., Gellera, C., Diekstra, F. P., ... & Powell, J. (2016). Association of a locus in the CAMTA1 gene with survival in patients with sporadic amyotrophic lateral sclerosis. JAMA neurology, 73(7), 812-820.
coronary artery disease	sudden and/or arrhythmic death (SAD)	HR and cummulative event function for top CAD PRS decile vs the rest	top CAD PRS decile were at elevated absolute SAD risk and proportional SAD risk	Hernesniemi, J. A. (2022). Dawn of the Era of Individualized Genetic Profiling in the Prevention of Sudden Cardiac Death. Journal of the American College of Cardiology, 80(9), 884-886.
depression	Recursive/ secondary depression and trajectory to other related psychatric traits	Using depression PRS to predict secondary depression or transition into other traits, conpared with using PRS built on prognosis endpoint GWAS	overall using prognosis endpoint PRS is better than cross-trait trajectory prediciton	Als, T. D., Kurki, M., Grove, J., Voloudakis, G., Therrien, K., Tasanko, E., ... & Borglum, A. D. (2022). Identification of 64 new risk loci for major depression, refinement of the genetic architecture and risk prediction of recurrence and comorbidities. medRxiv.
T2D	CVD	add-on PRS's utility in predicting CVD for 1. people with not CVD or T2D; 2. with T2D no CVD; 3. T2D and CVD	For people without T2D, CVD PRS show little add-on value in CVD prediction; whereas for ones with T2D, the add-on value is more visible	Dziopa, K., Chaturvedi, N., Gratton, J., Maclean, R., Hingorani, A., Asselbergs, F., ... & Schmidt, A. F. (2022). Combining stacked polygenic scores with clinical risk factors improves cardiovascular risk prediction in people with type 2 diabetes. medRxiv.
CAD	secondary cardiovascular events (sCVE) during three years of follow-up included coronary, cerebrovascular and peripheral events and cardiovascular death	Family history and CAD PRS association with sCVE	highest quantile of CAD PRS has higher 3 yo. sCVE risk (top 20% vs rest 80%) indepent of other factors including family history (p > 0.04)	Timmerman, N., de Kleijn, D. P., de Borst, G. J., den Ruijter, H. M., Asselbergs, F. W., Pasterkamp, G., ... & van der Laan, S. W. (2020). Family history and polygenic risk of cardiovascular disease: Independent factors associated with secondary cardiovascular events in patients undergoing carotid endarterectomy. Atherosclerosis, 307, 121-129.
major adverse cardiovascular events (MACE)	response to alirocumab treatment	MACE PRS association with incidence risk and risk reduction from treatment	There was an absolute reduction by alirocumab in high versus low PRS groups of 6.0% and 1.5%, respectively, and a relative risk reduction by alirocumab of 37% in the high PRS group (hazard ratio, 0.63 [95% CI, 0.46–0.86]; P=0.004) versus a 13% reduction in the low PRS group(hazard ratio, 0.87 [95% CI, 0.78–0.98]; P=0.022; interaction P=0.04) -- A high PRS for CAD is associated with elevated risk …	Damask, A., Steg, P. G., Schwartz, G. G., Szarek, M., Hagström, E., Badimon, L., ... & Regeneron Genetics Center and the ODYSSEY OUTCOMES Investigators. (2020). Patients with high genome-wide polygenic risk scores for coronary artery disease may receive greater clinical benefit from alirocumab treatment in the ODYSSEY OUTCOMES trial. Circulation, 141(8), 624-636.
progressive supranuclear palsy (PSP)	death	in-patient suvival GWAS with 1001 EUR PSP patients	one genome-wide significant association with survival at chromosome 12 (lead single nucleotide polymorphism rs2242367, p=7·5 × 10−10, hazard ratio 1·42	Jabbari, E., Koga, S., Valentino, R. R., Reynolds, R. H., Ferrari, R., Tan, M. M., ... & Hu, M. T. (2021). Genetic determinants of survival in progressive supranuclear palsy: a genome-wide association study. The Lancet Neurology, 20(2), 107-116.
human immunodeficiency virus type 1 (HIV-1) infection	clinical AIDS	GWAS of 189 infected patients on time to clinical AIDS/categorical slow, midium, fast progression	25 SNPs below 1e-5, but none for 5e-8	Herbeck, J. T., Gottlieb, G. S., Winkler, C. A., Nelson, G. W., An, P., Maust, B. S., ... & Mullins, J. I. (2010). Multistage genomewide association study identifies a locus at 1q41 associated with rate of HIV-1 disease progression to clinical AIDS. The Journal of infectious diseases, 201(4), 618-626.
Parkinson’s disease	defined three prognosis: reaching Hoehn and Yahr stage 3 or greater, cognitive impairment as defined by serial cognitive examination, and death	Run three GWAS (Cox proportional hazard models) each corespond to a definition of prognosis	Two GWAsig loci (including one Chromosome 19 APOEε4) for mortality GWAS; one (Chromosome 22) for Hoehn and Yahr stage 3 or greater; and one (Chromosome 19 APOEε4) for cognitive impairment	Tan, M. M., Lawton, M. A., Pollard, M. I., Brown, E., Bekadar, S., Jabbari, E., ... & Morris, H. R. (2022). Genome-wide determinants of mortality and clinical progression in Parkinson’s disease. medRxiv.
multiple sclerosis	MS relapse and disability progression	investigated selected susceptibility loci associaiton with MS outcome	something on MHC associatied with outcomes	Pan, Gongbu, et al. "Role of genetic susceptibility variants in predicting clinical course in multiple sclerosis: a cohort study." Journal of Neurology, Neurosurgery & Psychiatry 87.11 (2016): 1204-1211.
multiple sclerosis	relapse	Survival GWAS in 991 patients ( ~2k events)	significant association on CHR2, diffferent from susceptibility GWAS	Vandebergh, Marijne, et al. "Genetic variation in WNT9B increases relapse hazard in multiple sclerosis." Annals of neurology 89.5 (2021): 884-894.
multiple sclerosis	MS severity score	linear GWAS with 12k patients discovery + 10k validation	Significant signal on DYSF-ZNF638, differnet from suceptibility GWAS (MHC) or prognosis (relapse) GWAS signals	Baranzini, Sergio, et al. "Genetic analysis of multiple sclerosis severity identifies a novel locus and implicates CNS resilience as a major determinant of outcome." (2022).
breast cancer	disease-free survival and clinical prognostic indicators	cox model looking at 5 SNPs association with porgnosis in 232 patients	rs3803662 correlated with disease-free survival (p = 0.021, HR = 2.9)	He, Y., Liu, H., Chen, Q., Shao, Y., & Luo, S. (2019). Relationships between SNPs and prognosis of breast cancer and pathogenic mechanism. Molecular Genetics & Genomic Medicine, 7(9), e871.
ischemic stroke (IS) occurrence	ischemic stroke recurrence	Same as above, only 6 SNPs, 657 patients	one SNP significant (p = 0.027) PDE4D: rs966221	Liu, X., Wang, Q., & Zhu, R. (2021). Association of GWAS‐susceptibility loci with ischemic stroke recurrence in a Han Chinese population. The Journal of Gene Medicine, 23(1), e3264.
colorectal cancer	patient recurrence and survival	lol same, 7 SNPs, 380 patients	one SNP associated with death (p = 0.007) one associated with recurrence (p = 0.05)	Xing, J., Myers, R. E., He, X., Qu, F., Zhou, F., Ma, X., ... & Chen, Z. (2011). GWAS-identified colorectal cancer susceptibility locus associates with disease prognosis. European Journal of Cancer, 47(11), 1699-1707.
breast cancer	patient survival	discovery GWAS for 528,252 SNPs with 1,145 postmenopausal women with invasive breast cancer, validation on top 10 significant loci in 4,335 women diagnosed with invasive breast cancer	no GWAsig in discovery (lowest p = 2.28E-7), non of the top 10 replicated => no prognosis loci identified	Azzato, E. M., Pharoah, P. D., Harrington, P., Easton, D. F., Greenberg, D., Caporaso, N. E., ... & Kraft, P. (2010). A genome-wide association study of prognosis in breast cancer. Cancer epidemiology, biomarkers & prevention, 19(4), 1140-1143.
advanced-stage non-small cell lung cancer	patient survival	Cox GWAS with 271 827 SNPs and 348 advanced patients.	61 SNPs associated at 5E-5, no GWAsig SNP, lowest P = 2.025E-7	Lee, Y., Yoon, K. A., Joo, J., Lee, D., Bae, K., Han, J. Y., & Lee, J. S. (2013). Prognostic implications of genetic variants in advanced non-small cell lung cancer: a genome-wide association study. Carcinogenesis, 34(2), 307-313.
epilepsy requiring medication	freedom from seizures for a minimum of 12 months	SNP association with remission of seizures after starting treatment within-paitients, 472 450 genotyped + 6.9M imputed SNPs, 889 patients	No GWAsig, but 2 loci suggestive significant (5E-7) from unadjusted	Speed, D., Hoggart, C., Petrovski, S., Tachmazidou, I., Coffey, A., Jorgensen, A., ... & Johnson, M. R. (2014). A genome-wide association study and biological pathway analysis of epilepsy prognosis in a prospective cohort of newly treated epilepsy. Human molecular genetics, 23(1), 247-258.
Early-stage Non-Small Cell Lung Cancer	patient survival	Cox discovery GWAS with 906,703 SNP and 365 han chinese patients, replication in 327 patients; combined meta-analysis	one loci in discovery at 1.29E-6, went to 3.4E-7 in combined meta-aanalsis; no GWAsig	Tang, S., Pan, Y., Wang, Y., Hu, L., Cao, S., Chu, M., ... & Shen, H. (2015). Genome-wide association study of survival in early-stage non-small cell lung cancer. Annals of surgical oncology, 22, 630-635.
childhood acute lymphoblastic leukemia	risk of relapse	GWAS for 444 044 SNPs and 2535 leukemia children (half discovery and half replication)	134 replicatable relapse SNPs at 4.4E-3, one GWAsig loci (5E-8)	Yang, J. J., Cheng, C., Devidas, M., Cao, X., Campana, D., Yang, W., ... & Relling, M. V. (2012). Genome-wide association study identifies germline polymorphisms associated with relapse of childhood acute lymphoblastic leukemia. Blood, The Journal of the American Society of Hematology, 120(20), 4197-4204.
multiple myeloma	MM-specific overall survival	Cox GWAS of 3,256 patiens, ~6M SNPs	One GWAsig loci in 6p25.1, signal is very clear	Ghesquieres, H., Slager, S. L., Jardin, F., Veron, A. S., Asmann, Y. W., Maurer, M. J., ... & Cerhan, J. R. (2015). Genome-wide association study of event-free survival in diffuse large B-cell lymphoma treated with immunochemotherapy. Journal of Clinical Oncology, 33(33), 3930.
pancreatic adenocarcinoma	patients overall survival (dead or not)	Cox GWAS with 642 EUR discovery patients and 363 additional Chineses patients	3 loci at ~1E-7 level, not GWAsig	Wu, C., Kraft, P., Stolzenberg-Solomon, R., Steplowski, E., Brotzman, M., Xu, M., ... & Wolpin, B. M. (2014). Genome-wide association study of survival in patients with pancreatic adenocarcinoma. Gut, 63(1), 152-160.
breast cancer	breast cancer recurrence and total mortality	1,950 discovery chinese women with tumor–node–metastasis (TNM) stage I to IV breast cancer, 4,160 replication, 613,031 SNPs; additional 1,145 EUR paitents replication	one loci GWAsig in discovery but not combined GWAS	Shu, X. O., Long, J., Lu, W., Li, C., Chen, W. Y., Delahanty, R., ... & Zheng, W. (2012). Novel genetic markers of breast cancer survival identified by a genome-wide association study. Cancer research, 72(5), 1182-1189.
breast cancer with adjuvant tamoxifen therapy	recurrence-free survival (clinical outcome from the therapy )	Cox GWAS with 462 Japanese patients with hormone receptor-positive, invasive breast cancer receiving adjuvant tamoxifen therapy. 240 discovery, two sets with 105 and 117 for validation	15 SNPs in nine genetic regions reached 1.07E-7; some reached GWAsig (lowest ~2E-9)	Kiyotani, K., Mushiroda, T., Tsunoda, T., Morizono, T., Hosono, N., Kubo, M., ... & Zembutsu, H. (2012). A genome-wide association study identifies locus at 10q22 associated with clinical outcomes of adjuvant tamoxifen therapy for breast cancer patients in Japanese. Human molecular genetics, 21(7), 1665-1672.
young-onset hypertension	plasma adiponectin level	GWAS in 382 young-onset hypertensive (YOH) subjects as discovery, and 559 as validation; association between the varaints with metabolic syndrome, T2D and stroke in another 3.35k samples	SNP in T-cadherin (CDH13) gene most highly associated (GWAsig with p = 5.7E-17), and also associated with aforementioned diseases	Chung, C. M., Lin, T. H., Chen, J. W., Leu, H. B., Yang, H. C., Ho, H. Y., ... & Pan, W. H. (2011). A genome-wide association study reveals a quantitative trait locus of adiponectin on CDH13 that predicts cardiometabolic outcomes. Diabetes, 60(9), 2417-2423.
multiple sclerosis	MS severity score	genome-wide association study of the age-related MS severity score in 12,584 cases and replicated our findings in a further 9,805 cases	One GWA hit on chr2 (different region from the other MS GWAS above)	Harroud, A., Stridh, P., McCauley, J. L., Saarela, J., van den Bosch, A. M., Engelenburg, H. J., ... & Kermode, A. (2023). Locus for severity implicates CNS resilience in progression of multiple sclerosis. Nature.

## Sheet: Supplementary Table 2
Supplementary Table 2. Descriptive statistics of diseases of interest. Disease and disease-cause mortality definition in terms of ICD codes, epidemiological properties, sample size by biobanks, and SNP heritability of disease-mortality. Text in red are groups without sufficient sample size and are therefore not included in the GWAS.
Disease	Endpoint statues (ICD10)	Cause of Death (ICD 10)	HR on mortality in Finland	global DALYs (%, 2019)	global prevalence (%)	published susceptibility GWAS	Genetic architecture of disease susceptibility from Finngen-UKB meta-analyzed GWAS			SNP based heritability for meta-analyzed disease-specific mortality (observed scale)	FinnGen (R12)								UB biobank								Estonia Biobank								Genomics England								Generation Scotland
							Sample size (cases %)	SNP heritabiltiy			nDeath				nPatient				nDeath				nPatient				nDeath				nPatient				nDeath				nPatient				nDeath				nPatient
								LDSC observed scale	liability scale, estimated using global prevelance		no lim	<2y	<5y	<10y	no lim	<2y	<5y	<10y	no lim	<2y	<5y	<10y	no lim	<2y	<5y	<10y	no lim	<2y	<5y	<10y	no lim	<2y	<5y	<10y	no lim	<2y	<5y	<10y	no lim	<2y	<5y	<10y	no lim	<2y	<5y	<10y	no lim	<2y	<5y
Prostate cancer	C61	C61	1.32 [1.22, 1.44]	0.34	0.15	Schumacher et al., 2018	354492 (7.92)	0.0514 (0.0066)	0.0663997	-0.0166 (0.01)	2247	483	1063	1704	18920	2137	7321	12829	827	359	680	817	9136	1997	4996	8103	154	33	88	123	2177	323	816	1520	65	10	33	55	893	83	474	797	35	13	26	31	231	46	124
Breast cancer	C50	C50	1.94 [1.78, 2.11]	0.81	0.26	Michailidou et al., 2017	464068 (7.77)	0.0378 (0.0033)	0.0548616	0.0017 (0.0087)	1290	217	569	889	23403	2137	8239	14292	634	182	469	614	8702	1313	3680	7119	127	32	70	95	2590	371	856	1515	278	76	208	244	3006	163	1920	2657	62	14	26	49	518	51	129
Colorectal cancer	C18|C19|C20	C18|C19|C20	2.58 [2.45, 2.72]	0.96	0.15	Law et al., 2019	726694 (2.81)	0.0132 (0.0013)	0.0455344	-0.0512 (0.0147)	1635	840	1339	1553	9115	1613	4579	6846	1092	640	995	1086	5518	1692	3266	4894	162	81	121	146	1608	321	639	1061	478	165	421	470	2702	294	1966	2596	43	24	40	41	278	49	116
Coronary artery disease	I2[1-5]|I46	I2[1-5]|I46|R96|R98	1.64 [1.57, 1.70]	-	-	Nelson et al., 2017	874439 (9.56)	0.0385 (0.0025)	-	0.0007 (0.0034)	9845	1217	2604	4753	48897	5206	14413	25204	1243	376	746	1160	26754	4914	12456	22608	1021	117	314	628	15525	1315	3461	7153	213	29	64	114	2267	333	910	1493	159	19	37	77	1256	130	314
Type 2 diabetes	E11, excluding samples with K85 or E10	E11	1.31 [1.26, 1.36]	2.61	5.89	Mahajan et al., 2018	901961 (12.37)	0.0721 (0.0032)	0.148259	0.0009 (0.0026)	5001	233	791	2027	82278	8065	20613	40166	654	167	367	610	21009	3709	9748	17955	353	37	81	196	11503	1046	2910	6088	143	27	63	96	2473	366	1090	1832	75	21	32	55	779	109	242
Chronic kidney disease	N18	N18	3.51 [3.26, 3.78]	1.64	9.37	Wuttke et al., 2019	913766 (2.21)	0.0071 (0.0007)	0.0846355	-0.0051 (0.0096)	843	283	564	765	11585	2987	6239	9239	662	217	474	651	14773	4712	10257	14505	263	83	151	224	3697	1010	2073	3055	98	30	66	92	1569	426	1138	1485	37	6	17	28	444	84	189
Alzheimer’s disease	F00*|G30	F00*|G30	2.23 [2.12, 2.34]	1	0.69	Kunkle et al., 2019	920879 (1.61)	0.0072 (0.002)	0.0576482	-0.0189 (0.113)	3929	896	2280	3568	9811	2837	6354	9015	423	182	353	423	2169	1007	1866	2153	41	13	28	40	490	153	328	429	14	8	13	14	62	29	56	62	24	11	18	23	160	32	57
Heart failure	I11.0|I13.0|I13.2|I50	I11.0|I13.0|I13.2|I50	2.08 [1.99, 2.17]	-	-	Shah et al., 2020	874439 (6.01)	0.0158 (0.001)	-	0.0092 (0.0036)	4584	687	1693	2966	64918	8907	23485	40173	764	343	583	748	10427	3519	7056	9735	2421	193	579	1344	24863	1776	4869	10623	74	31	54	67	968	320	640	827	40	14	22	30	463	97	179
Stroke	I61|I63|I64, excluding I63.6	I61|I63|I64, excluding I63.6	2.18 [2.09, 2.28]	5.65	1.36	Malik et al., 2018	898721 (5.01)	0.009 (0.0007)	0.0280938	0.0123 (0.0078)	1395	462	749	1054	30815	5111	12092	19823	388	180	282	380	6798	1849	3941	6173	254	64	153	217	3871	630	1532	2635	20	10	14	17	519	164	282	413	28	15	21	24	355	74	166
Note for biobank data											European population								White British population; Only patients diagnosed after enrollment were considered								European population								European population								European population; GWAS carried out suing SPAcox. Direction of effect computed using plink logistic regression and meta-analyzed under sample size weighted scheme.
[truncated: 19 more columns]

## Sheet: Supplementary Table 3
Supplementary Table 3. Effect sizes comparison of lead variants in susceptibility or disease mortality GWAS. Link to source of susceptibility GWAS summary statistics.
SNP	REF	ALT	IncBETA	IncSE	ProgBETA	ProgSE
Alzheimer's disease (https://www.nature.com/articles/s41588-019-0358-2#Tab1 https://www.niagads.org/datasets/ng00075)
rs7920721	A	G	0.076961	0.013131	-0.0277	0.023
rs11218343	T	C	-0.223144	0.0324126	-0.0399	0.0748
rs3740688	T	G	-0.0833816	0.0117111	0.0214	0.0223
rs7933202	A	C	-0.116534	0.0130313	0.0297	0.0251
rs3851179	C	T	-0.127833	0.0124732	-0.0234	0.0234
rs17125924	A	G	0.131028	0.0220478	0.0202	0.0367
rs12881735	T	C	-0.0833816	0.0147217	0.0272	0.0288
rs138190086	G	A	0.277632	0.049038	-0.0279	0.1172
rs3752246	C	G	0.139762	0.0172859	0.0172	0.0332
rs429358	T	C	1.19996	0	-0.0629	0.0246
rs4844610	C	A	0.157004	0.0155851	-0.0462	0.0276
rs6024870	G	A	-0.127833	0.0237116	-0.0374	0.0636
rs6733839	C	T	0.182322	0.013089	0.016	0.0235
rs10933431	C	G	-0.0943107	0.0162723	0.0176	0.0264
rs9271058	T	A	0.0953102	0.0143179	0.0044	0.0236
rs75932628	C	T	0.732368	0.0936864	0.6958	0.5569
rs9473117	A	C	0.0861777	0.0136071	-0.0342	0.0271
rs12539172	C	T	-0.0833816	0.0138748	0.0075	0.025
rs10808026	C	A	-0.105361	0.0166685	-0.0399	0.0303
rs73223431	C	T	0.0953102	0.0128618	0.0342	0.0232
rs9331896	T	C	-0.127833	0.0127199	0.0159	0.023
Breast cancer (https://www.nature.com/articles/nature24284#MOESM1)
rs7904519	A	G	0.0456	0.0062	0.014	0.0298
rs11199914	C	T	-0.0456	0.0066	-0.0352	0.0315
rs2981578	C	T	-0.2084	0.0062	0.067	0.0299
rs35054928	GC	G	-0.2433	0.0063	0.0576	0.03
rs45631563	A	T	-0.1976	0.0156	0.001	0.0771
rs7072776	A	G	-0.0618	0.0068	0.013	0.0338
rs11814448	A	C	0.1846	0.0214	0.1465	0.1227
rs10995201	A	G	-0.1317	0.0087	0.0048	0.0406
rs704010	T	C	-0.0787	0.0063	-0.0334	0.0309
rs67958007	TG	T	0.0613	0.0096	0.0568	0.0762
rs11820646	T	C	0.0482	0.0063	0.0258	0.0304
rs3817198	T	C	0.0585	0.0066	-0.0602	0.0332
rs3903072	G	T	-0.0434	0.0062	0.0207	0.0299
rs75915166	C	A	0.2617	0.0126	-0.1487	0.0615
rs6597981	A	G	0.0439	0.0062	0.029	0.0303
rs1292011	A	G	-0.0822	0.0063	-0.026	0.0305
rs206966	C	T	0.0487	0.0089	-0.0123	0.041
rs12422552	G	C	0.0552	0.007	-0.0018	0.0352
rs7297051	C	T	-0.1204	0.0074	-0.0416	0.0368
rs202049448	T	C	-0.0387	0.007	0.0436	0.0642
rs17356907	A	G	-0.0898	0.0068	-0.0149	0.0322
rs11571833	A	T	0.2727	0.0346	-0.0559	0.1441
rs6562760	A	G	0.0443	0.0073	0.0125	0.0382
rs10623258	C	CTT	0.0354	0.0063	-0.0281	0.0301
rs2236007	G	A	-0.0719	0.0076	-0.0377	0.0391
rs2588809	T	C	-0.0628	0.0084	-0.0071	0.0426
rs999737	C	T	-0.0967	0.0074	-0.0189	0.0368
rs941764	A	G	0.0463	0.0065	-0.0273	0.0314
rs11627032	T	C	-0.0481	0.0073	0.0122	0.0353
rs2290203	G	A	-0.0474	0.0077	-0.0641	0.0372
rs4784227	C	T	0.2153	0.0071	-0.0227	0.033
rs17817449	T	G	-0.0599	0.0063	-0.0115	0.0308
rs11075995	A	T	-0.0421	0.0073	0.021	0.0335
rs28539243	G	A	0.0486	0.0063	-0.0473	0.03
rs2432539	A	G	-0.0349	0.0064	0.017	0.0303
rs13329835	A	G	0.0786	0.0073	0.0464	0.0391
rs4496150	C	A	-0.0416	0.0072	0.0471	0.0407
rs72826962	C	T	0.174	0.0297	0.0745	0.1295
rs2532263	G	A	-0.0605	0.0084	-0.02	0.0731
rs2787486	A	C	-0.0758	0.0068	-0.0497	0.033
rs745570	A	G	-0.0389	0.0062	0.0006	0.0299
rs527616	C	G	0.0499	0.0064	0.014	0.0314
rs1436904	T	G	-0.0489	0.0063	-0.0087	0.031
rs117618124	T	C	-0.1074	0.0156	-0.0032	0.062
rs6507583	A	G	-0.087	0.0124	0.0084	0.0585
rs78269692	T	C	0.0922	0.0154	-0.0092	0.0679
rs2594714	G	A	-0.0427	0.0075	0.0692	0.0335
rs67397200	C	G	0.0381	0.0067	-0.0136	0.0324
rs4808801	A	G	-0.0718	0.0065	-0.026	0.0311
rs2965183	G	A	0.0445	0.0065	0.0058	0.0325
rs3760982	A	G	-0.051	0.0062	-0.0363	0.0299
rs616488	A	G	-0.0604	0.0066	0.0534	0.0316
rs11552449	C	T	0.0543	0.0082	0.0023	0.0385
rs7529522	T	C	0.0478	0.0075	-0.0058	0.0345
rs11249433	A	G	0.0988	0.0065	-0.028	0.0306
rs12048493	A	C	0.0496	0.0067	-0.0027	0.0312
rs4971059	G	A	0.0424	0.0064	-0.0262	0.0303
rs2992756	T	C	-0.0506	0.0063	0.0603	0.0298
rs35383942	C	T	0.101	0.0139	0.0177	0.0498
rs11117758	G	A	-0.0449	0.0076	-0.0066	0.0386
rs72755295	A	G	0.1376	0.0179	0.006	0.0792
rs4233486	C	T	0.0396	0.0069	-0.0192	0.0319
rs79724016	T	G	-0.0975	0.0177	0.0253	0.0839
rs1707302	A	G	0.0364	0.0066	-0.0293	0.0315
rs140850326	CAAAGGGCAAGATCTCCTTTTT	C	-0.0343	0.0063	0.0172	0.0308
rs17426269	G	A	0.0487	0.0086	-0.0296	0.0456
rs6122906	A	G	0.0507	0.008	-0.0868	0.057
rs16991615	G	A	0.0758	0.0126	0.0196	0.0768
rs2823093	G	A	-0.0653	0.007	-0.0022	0.0356
rs17879961	A	G	0.2446	0.0426	0.1029	0.1019
rs132390	C	T	-0.0945	0.0165	-0.0666	0.0783
rs738321	C	G	-0.0474	0.0064	0.0261	0.0309
rs6001930	T	C	0.1201	0.0099	0.0386	0.0423
rs73161324	C	T	0.0807	0.0135	-0.0408	0.0577
rs28512361	G	A	0.0611	0.0109	0.1466	0.0765
rs4849887	T	C	0.095	0.0104	0.0319	0.0573
rs2016394	G	A	-0.0425	0.0062	0.0382	0.0298
rs1550623	G	A	0.0531	0.0086	-0.014	0.0417
rs12710696	T	C	-0.0365	0.0064	-0.0115	0.0313
rs1830298	C	T	-0.0561	0.0068	-0.0246	0.0325
rs4442975	G	T	-0.1274	0.0061	0.08	0.0298
rs34005590	C	A	-0.2051	0.0152	0.0368	0.0791
rs16857609	C	T	0.0727	0.007	0.0251	0.0326
rs12479355	A	G	-0.0426	0.0076	0.063	0.0389
rs6725517	A	G	-0.0468	0.0067	0.0442	0.0305
rs113577745	C	G	0.064	0.0102	0.0993	0.0563
rs9833888	G	T	0.0457	0.0074	-0.0001	0.0345
rs58058861	G	A	0.0474	0.0074	-0.0107	0.0341
rs4973768	C	T	0.0985	0.0062	0.0216	0.0299
rs12493607	G	C	0.0485	0.0065	0.0018	0.0308
rs6796502	G	A	-0.0828	0.0106	0.003	0.0538
rs6762644	A	G	0.055	0.0063	-0.0052	0.0305
rs1053338	A	G	0.0588	0.009	-0.0072	0.0497
rs6805189	T	C	-0.0339	0.0062	-0.0222	0.0299
rs13066793	A	G	-0.0685	0.0112	-0.1207	0.0544
rs9790517	C	T	0.0483	0.0073	0.0214	0.035
rs77528541	G	T	-0.0583	0.0096	-0.0185	0.0452
rs6828523	C	A	-0.1019	0.0098	-0.0225	0.0475
rs6815814	A	C	0.052	0.0072	-0.0365	0.0403
rs10022462	C	T	0.0375	0.0062	-0.0214	0.0301
rs6882649	G	T	0.0388	0.0066	0.0474	0.0312
rs10069690	C	T	0.0599	0.0072	0.0125	0.0327
rs3215401	A	AG	-0.0647	0.0069	-0.0041	0.0345
rs6596100	C	T	-0.0439	0.0076	0.0078	0.0344
rs1432679	C	T	-0.0717	0.0062	-0.0317	0.0302
rs4562056	G	T	0.0416	0.0067	-0.0115	0.0323
rs2012709	C	T	0.0358	0.0063	-0.0457	0.03
rs10941679	A	G	0.1278	0.0071	0.0103	0.0332
rs72749841	T	C	-0.0705	0.0114	0.0393	0.044
rs62355902	A	T	0.1734	0.0083	-0.0024	0.0408
rs10472076	T	C	0.0364	0.0064	-0.0019	0.0306
rs1353747	T	G	-0.0625	0.0106	0.08	0.0585
rs7707921	T	A	0.0513	0.0073	0.0607	0.0361
rs10474352	C	T	-0.0586	0.0089	-0.0511	0.0434
rs6569648	C	T	0.0512	0.0073	0.0127	0.0361
rs204247	G	A	-0.0445	0.0062	-0.0311	0.0301
rs3757322	T	G	0.0887	0.0066	-0.0378	0.0342
rs9397437	G	A	0.184	0.0119	-0.007	0.0657
rs2747652	T	C	0.0663	0.0062	-0.0324	0.0314
rs3819405	C	T	-0.0395	0.007	0.0136	0.0323
rs2223621	T	C	-0.0408	0.0065	-0.0846	0.0303
rs12207986	G	A	0.0375	0.0062	0.0112	0.0299
rs17529111	T	C	0.045	0.0074	0.0303	0.0344
rs71559437	G	A	-0.0686	0.0099	0.0852	0.0496
rs4593472	C	T	-0.0438	0.0065	-0.0174	0.0317
rs11977670	G	A	0.0522	0.0063	0.0248	0.0307
rs720475	G	A	-0.0488	0.0072	-0.0209	0.0347
rs7971	A	G	-0.0365	0.0065	0.0441	0.0317
rs17156577	T	C	0.0578	0.0098	0.0125	0.0544
rs6964587	G	T	0.0409	0.0063	-0.0224	0.0305
rs17268829	T	C	0.0495	0.0068	-0.054	0.0349
rs514192	A	T	-0.0383	0.0066	-0.003	0.0313
rs12546444	A	T	-0.0717	0.011	-0.0057	0.0561
rs13267382	A	G	-0.0437	0.0065	-0.0359	0.0309
rs58847541	G	A	0.0626	0.0087	-0.0574	0.0418
rs13281615	A	G	0.1001	0.0063	-0.0134	0.0304
rs11780156	C	T	0.0606	0.0082	0.0025	0.0417
rs9693444	A	C	-0.0626	0.0066	0.0411	0.0316
rs13365225	A	G	-0.0767	0.0082	-0.022	0.043
rs6472903	G	T	0.0778	0.0083	0.0166	0.0389
rs2943559	A	G	0.1158	0.0114	0.027	0.0638
rs10759243	C	A	0.0595	0.0068	0.0223	0.0321
rs10816625	A	G	0.1094	0.0126	-0.1067	0.0578
rs13294895	C	T	0.0678	0.0081	0.0078	0.039
rs676256	C	T	0.0984	0.0064	-0.0028	0.0317
rs1895062	A	G	-0.049	0.0063	0.0116	0.031
rs10760444	G	A	-0.0358	0.0062	-0.0071	0.03
rs1011970	G	T	0.066	0.0082	-0.0436	0.0387
Coronary artery disease (https://www.nature.com/articles/ng.3913#MOESM2)
rs11191416	T	G	0.076961	0.0134748	0.0101	0.0222
rs1887318	T	C	0.0582689	0.00852507	0.0059	0.0129
rs1870634	G	T	0.0582689	0.00818685	-0.0147	0.0141
rs2246942	G	A	0.076961	0.00953607	-0.0044	0.0131
rs2839812	T	A	0.0582689	0.00882317	0.0021	0.0163
rs3993105	T	C	0.0468836	0.00879429	0.0035	0.0141
rs10840293	A	G	0.0487902	0.0085961	0.0054	0.0137
rs10774625	A	G	0.0676586	0.00919283	0.0102	0.0129
rs2244608	G	A	0.0516432	0.00855792	-0.0195	0.0134
rs11057830	A	G	0.0676586	0.0117458	0.0126	0.0187
rs2681472	G	A	0.0676586	0.0105661	0.0298	0.0225
rs11617955	T	A	0.0861777	0.0140332	-0.0073	0.0223
rs10139550	G	C	0.0487902	0.00826728	0.0038	0.0129
rs72743461	C	A	0.0676586	0.00993173	0.0162	0.015
rs7164479	T	C	0.0676586	0.00791748	0.0234	0.0137
rs2071382	T	C	0.0582689	0.00822765	-0.0033	0.013
rs7500448	A	G	0.0610951	0.00999489	0.0083	0.016
rs8068952	G	C	0.0676586	0.0113848	-0.0023	0.0153
rs6511720	G	T	0.131028	0.0137497	-0.0251	0.0222
rs8108632	T	A	0.0468836	0.00874473	-0.0336	0.014
rs7412	C	T	0.139762	0.0156571	-0.0254	0.0281
rs1964272	G	A	0.0459289	0.00842749	-0.0231	0.0129
rs7528419	A	G	0.10436	0.0097287	-0.0045	0.0158
rs11810571	G	C	0.0554347	0.010357	-0.0145	0.0176
rs6689306	A	G	0.0487902	0.00822547	0.007	0.013
rs67180937	G	T	0.0676586	0.00917967	-0.0055	0.0156
rs11591147	G	T	0.223144	0.0359834	-0.0435	0.0397
rs56170783	A	C	0.10436	0.0150586	0.0134	0.0213
rs28451064	A	G	0.131028	0.013265	0.0192	0.0177
rs180803	G	T	0.165514	0.0273433	0.0029	0.0466
rs16986953	A	G	0.10436	0.0170637	0.0062	0.0245
rs114123510	A	T	0.122218	0.0137388	0.0042	0.0196
rs585967	C	A	0.0676586	0.0124576	0.0062	0.0189
rs1250229	T	C	0.0685928	0.00951878	0.0147	0.0156
rs4299376	G	T	0.0582689	0.00957038	-0.0255	0.0152
rs7568458	A	T	0.0582689	0.00805838	0.0036	0.0129
rs12493885	C	G	0.0704585	0.0130344	0.0052	0.0181
rs7623687	A	C	0.0732505	0.011883	0.0186	0.0158
rs7678555	C	A	0.0506931	0.00911771	0.0304	0.0143
rs6841581	A	G	0.0676586	0.0110505	0.01	0.0186
rs2306556	A	G	0.0676586	0.0113367	0.0027	0.0155
rs10857147	T	A	0.0525925	0.00921832	-0.0074	0.0145
rs9349379	G	A	0.10436	0.00840162	-0.0094	0.0129
rs12202017	A	G	0.0676586	0.00912237	0.0143	0.0154
rs10455872	G	A	0.270027	0.0183153	-0.0318	0.0276
rs6909752	A	G	0.0497421	0.0084827	0.0002	0.0145
rs3130683	T	C	0.076961	0.0141704	0.0217	0.0192
rs11556924	C	T	0.0676586	0.00953123	0.0019	0.0137
rs3918226	T	C	0.122218	0.0175382	-0.0022	0.026
rs2107595	A	G	0.076961	0.0107137	0.0183	0.0164
rs2954029	A	T	0.0582689	0.00817797	-0.0053	0.0137
rs507666	A	G	0.076961	0.0109979	0.0111	0.0178
rs2891168	G	A	0.173953	0.00814048	-0.0283	0.013
Chronic kidney disease (https://www.nature.com/articles/s41588-019-0407-x#MOESM4)
rs80282103	A	T	-0.0943107	0.014822	-0.086	0.0617
rs963837	T	C	0.076961	0.00813887	0.0409	0.0339
rs948493	T	C	0.0582689	0.00863512	-0.0235	0.0342
rs1145077	T	G	0.0676586	0.00834108	-0.0868	0.0343
rs690428	A	C	0.0676586	0.00884054	-0.0075	0.0368
rs77924615	A	G	-0.210721	0.0107471	-0.001	0.0438
rs2411192	A	T	0.0487902	0.00847018	0.0502	0.0376
rs16942751	A	C	0.076961	0.0123208	-0.0858	0.0549
rs8096658	C	G	-0.0618754	0.00891939	-0.0268	0.0341
rs2490391	A	C	0.0676586	0.0081121	0.0094	0.0336
rs2823139	A	G	0.0487902	0.00874317	0.0245	0.035
rs11123169	T	C	-0.0512933	0.0082304	0.0491	0.0351
rs187355703	C	G	-0.198451	0.0320015	-0.0634	0.1052
rs1047891	A	C	0.0487902	0.00900387	0.0544	0.0363
rs28817415	T	C	0.0676586	0.008307	-0.0345	0.0334
rs12509595	T	C	0.0676586	0.009096	-0.0195	0.0363
rs3812036	T	C	0.0676586	0.00965309	0.0349	0.0374
rs1362800	T	C	0.0582689	0.00899275	-0.011	0.0342
rs12207180	A	T	0.0861777	0.0135784	0.0096	0.0513
rs881858	A	G	0.0582689	0.0090627	-0.0199	0.0363
rs62435145	T	G	0.0676586	0.00982771	-0.0114	0.0367
rs10254101	T	C	0.10436	0.0100316	0.0008	0.0377
rs868822	T	G	-0.0512933	0.00942141	-0.0421	0.0386
Colorectal cancer (https://www.nature.com/articles/s41467-019-09775-w)
rs12241008	C	T	0.10436	0.0184859	-0.014	0.04
rs12255141	G	A	0.10436	0.0179361	-0.0212	0.04
rs12255141	G	A	0.10436	0.0179361	-0.0212	0.04
rs704017	G	A	0.0953102	0.0117798	0.0109	0.0262
rs704017	G	A	0.0953102	0.0117798	0.0109	0.0262
rs10795668	G	A	0.10436	0.0114449	-0.0443	0.0273
rs7894531	G	A	0.122218	0.0121582	-0.0393	0.0275
rs1035209	T	C	0.10436	0.0133547	-0.0138	0.0313
rs2193352	G	A	0.10436	0.0132565	0.0137	0.0314
rs4450168	C	A	0.0953102	0.017097	0.0344	0.0353
rs3087967	T	C	0.139762	0.011746	-0.0377	0.0279
rs3802842	C	A	0.139762	0.0119765	0.0386	0.0278
rs57796856	T	A	0.0861777	0.0106835	-0.0105	0.0258
rs3824999	G	T	0.0861777	0.0109926	-0.0057	0.0251
rs3184504	C	T	0.0861777	0.0112856	0.0133	0.0255
rs597808	G	A	0.0861777	0.011227	0.0072	0.0255
rs7315438	T	C	0.076961	0.0115773	-0.0355	0.0262
rs12818766	A	G	0.0953102	0.0162307	0.0009	0.0304
rs11169572	C	T	0.0861777	0.0116179	-0.0442	0.0255
rs7398375	C	G	0.0861777	0.014016	-0.0311	0.0282
rs10849438	G	T	0.113329	0.0178321	0.0151	0.0369
rs10849438	G	T	0.113329	0.0178321	0.0151	0.0369
rs7993934	T	C	0.076961	0.0117637	-0.0258	0.0266
rs10161980	C	G	0.0582689	0.0106051	0.028	0.0265
rs12427600	C	T	0.0861777	0.0133516	-0.0477	0.0282
rs45597035	A	G	0.076961	0.0123295	0.0063	0.0255
rs1330889	C	T	0.10436	0.0172001	-0.006	0.038
rs4444235	C	T	0.076961	0.011565	-0.0308	0.0252
rs35107139	C	A	0.0861777	0.0117945	-0.0392	0.0263
rs11632715	A	G	0.0676586	0.0102356	0.0024	0.0251
rs73376930	G	A	0.165514	0.0134933	-0.0215	0.0289
rs4776316	A	G	0.076961	0.013758	0.0037	0.029
rs10152518	G	A	0.076961	0.0142388	-0.0108	0.0304
rs7495132	T	C	0.10436	0.0172908	0.0002	0.04
rs61336918	A	T	0.0861777	0.0124276	0.0102	0.0279
rs1078643	A	G	0.0861777	0.0132674	-0.0221	0.0308
rs73975588	A	C	0.0953102	0.0169114	0.0048	0.0372
rs73975588	A	C	0.0953102	0.0169114	0.0048	0.0372
rs4939827	T	C	0.182322	0.0106061	0.0534	0.0252
rs7226855	A	G	0.19062	0.0107296	0.0433	0.0252
rs73039434	T	G	0.262364	0.0302517	-0.0342	0.0578
rs10411210	C	T	0.131028	0.0189664	-0.0518	0.041
rs1800469	G	A	0.076961	0.0128551	-0.0073	0.0285
rs9797885	G	A	0.076961	0.0124071	-0.0009	0.0279
rs9797885	G	A	0.076961	0.0124071	-0.0009	0.0279
rs12979278	T	C	0.0676586	0.011133	0.0455	0.0254
rs4546885	G	C	0.0861777	0.0113311	0.0524	0.0256
rs10911251	A	C	0.076961	0.0109532	-0.0554	0.026
rs6691170	T	G	0.076961	0.0113232	0.0108	0.0259
rs6658977	T	G	0.076961	0.0109593	0.0068	0.0259
rs72647484	T	C	0.122218	0.0195889	0.046	0.0453
rs61776719	C	A	0.0676586	0.010843	-0.0284	0.0255
rs12143541	G	A	0.0953102	0.0158661	0.0102	0.0348
rs2179593	A	C	0.0676586	0.0117788	0.0401	0.0278
rs2179593	A	C	0.0676586	0.0117788	0.0401	0.0278
rs6066825	A	G	0.0953102	0.0114326	0.0177	0.0271
rs1810502	C	T	0.0676586	0.0107553	-0.015	0.0254
rs4925386	C	T	0.0953102	0.0120759	-0.0311	0.0273
rs1741640	C	T	0.14842	0.0135027	-0.0053	0.0324
rs3787089	C	T	0.0676586	0.0118585	-0.0115	0.0273
rs961253	A	C	0.10436	0.0114747	0.012	0.0262
rs6055286	A	G	0.10436	0.0163929	0.0227	0.0342
rs6055286	A	G	0.10436	0.0163929	0.0227	0.0342
rs2423279	C	T	0.076961	0.0137541	-0.0324	0.0293
rs11893063	A	G	0.0676586	0.0120308	0.0018	0.0254
rs7593422	T	A	0.0676586	0.0103801	-0.019	0.0252
rs992157	A	G	0.076961	0.0114886	-0.027	0.026
rs13020391	C	T	0.0861777	0.0119245	0.0236	0.0273
rs11692435	G	A	0.113329	0.0203189	-0.0335	0.0361
rs12635946	C	T	0.076961	0.0114814	0.0378	0.0265
rs35470271	G	A	0.0861777	0.0145646	0.0087	0.0319
rs35360328	A	T	0.0861777	0.0153011	0.0044	0.0325
rs9831861	G	T	0.0676586	0.0110223	-0.0207	0.0259
rs17035289	T	C	0.0953102	0.0153595	0.0239	0.0317
rs75686861	A	G	0.113329	0.019191	0.0561	0.0416
rs2735940	A	G	0.076961	0.0115704	0.0304	0.025
rs639933	C	A	0.0676586	0.0113208	-0.0469	0.0256
rs639933	C	A	0.0676586	0.0113208	-0.0469	0.0256
rs1445011	C	T	0.10436	0.0122932	0.0376	0.0285
rs6928864	C	A	0.122218	0.0219923	0.0808	0.0419
rs2070699	T	G	0.0676586	0.0117186	-0.0237	0.025
rs3131043	G	A	0.0676586	0.0124382	-0.0278	0.0262
rs9271770	A	G	0.076961	0.0142888	-0.0091	0.0341
rs6906359	C	T	0.10436	0.0194794	-0.0117	0.0465
rs16878812	A	G	0.10436	0.0176464	0.0267	0.0451
rs1321311	A	C	0.0861777	0.0135033	-0.0456	0.0299
rs1321310	C	T	0.0861777	0.0133723	0.0571	0.0298
rs6933790	T	C	0.0953102	0.0154738	0.0147	0.0339
rs6933790	T	C	0.0953102	0.0154738	0.0147	0.0339
rs62404966	C	T	0.076961	0.0131979	-0.0081	0.0301
rs62404968	C	T	0.076961	0.0131979	-0.0084	0.03
rs10951878	C	T	0.0582689	0.0104135	-0.0388	0.0253
rs3801081	G	A	0.076961	0.0116536	0.0143	0.0277
rs16892766	C	A	0.231112	0.0186288	-0.0162	0.0389
rs6983267	G	T	0.173953	0.0109296	0.0006	0.0251
rs1412834	T	C	0.076961	0.0103081	0.0262	0.0251
Heart failure (https://www.nature.com/articles/s41467-019-13690-5 https://cvd.hugeamp.org/dinspector.html?dataset=GWAS_HERMES_eu)
rs17617337	C	T	0.0582689	0.0100744	0.0143	0.0199
rs4746140	G	C	0.0676586	0.0113098	-0.0419	0.0216
rs4766578	T	A	0.0392207	0.00735794	0.0089	0.0162
rs56094641	G	A	0.0487902	0.00874543	-0.0369	0.0163
rs660240	C	T	0.0582689	0.00943198	-0.0246	0.0195
rs7360523	A	G	-0.0017	0.0104	0.1207	0.0212
rs17042102	A	G	0.113329	0.0124887	-0.0045	0.0228
rs11745324	G	A	0.0487902	0.00893216	-0.0139	0.0187
rs55730499	T	C	0.10436	0.015771	-0.0418	0.0359
rs140570886	C	T	0.215111	0.033603	0.0172	0.0714
rs4135240	T	C	0.0487902	0.00859383	0.0252	0.0172
rs600038	C	T	0.0582689	0.0100768	-0.0275	0.0251
rs1556516	C	G	0.0582689	0.00738964	-0.0025	0.0197
Prostate cancer (https://www.nature.com/articles/s41588-018-0142-8)
rs3850699	A		0.0676586	0.00845263	-0.0396	0.0271
rs7094871	G	C	0.0392207	0.00735278	0.027	0.0255
rs4962416	C		0.0582689	0.00885948	0.0307	0.0309
rs76934034	T		0.113329	0.0149886	0.0085	0.0525
rs1935581	C	T	0.0487902	0.00858066	0.0111	0.0261
rs11568818	T		0.076961	0.00859428	-0.0087	0.0259
rs1800057	G	C	0.14842	0.0262767	0.2523	0.1018
rs11214775	G		0.0676586	0.00870679	-0.0397	0.0281
rs138466039	T	C	0.277632	0.0420394	0.0797	0.1509
rs878987	G	A	0.0676586	0.0126841	0.0022	0.0342
rs1881502	T	C	0.0582689	0.0102878	-0.0388	0.0325
rs7127900	A		0.173953	0.010003	-0.0128	0.0294
rs2277283	C	T	0.0582689	0.00941274	-0.0138	0.0271
rs12785905	C	G	0.113329	0.020041	-0.0562	0.0659
rs7931342	G		0.157004	0.00796757	0.0194	0.0251
rs11290954	AC	A	0.0582689	0.00823432	0.0021	0.0271
rs1270884	A		0.0676586	0.00774418	-0.0218	0.0288
rs2066827	T	G	0.0582689	0.00994175	0.0246	0.0306
rs7295014	G	A	0.0487902	0.00812339	0.0365	0.0293
rs10845938	G	A	0.0582689	0.00828001	-0.0496	0.0264
rs80130819	A		0.0953102	0.0144154	-0.0604	0.0442
rs10875943	C		0.0676586	0.0086328	-0.0278	0.0299
rs902774	A		0.122218	0.0105211	0.0193	0.0365
rs7968403	T	C	0.0582689	0.00849179	-0.0446	0.0306
rs1004030	T	C	0.0487902	0.00880461	-0.0341	0.0265
rs11629412	C	G	0.0582689	0.00842352	-0.0177	0.0253
rs8008270	C		0.0861777	0.0107769	-0.0375	0.0344
rs7141529	C		0.0487902	0.00775831	-0.0111	0.0252
rs8014671	G		0.0487902	0.00883963	0.0203	0.0262
rs4924487	C	G	0.0582689	0.0104679	0.0055	0.0344
rs33984059	A	G	0.173953	0.0310881	0.0272	0.1038
rs11863709	C	T	0.14842	0.0224211	-0.0336	0.0672
rs142444269	C	T	0.0676586	0.0109476	0.0057	0.0658
rs11649743	G		0.122218	0.0103007	0.0653	0.0439
rs4430796	A		0.198851	0.008124	0.0044	0.0323
rs138213197	T		1.34807	0.080821	-0.0691	0.0982
rs11650494	A		0.0953102	0.0141835	-0.0364	0.0524
rs2680708	G	A	0.0487902	0.00882261	-0.0315	0.0256
rs1859962	G		0.157004	0.00774425	-0.0548	0.0254
rs684232	C		0.0861777	0.00856935	0.0113	0.0262
rs28441558	C	T	0.14842	0.0180514	0.0307	0.0495
rs8093601	C	G	0.0487902	0.00892593	0.0309	0.0254
rs28607662	C	T	0.076961	0.0141704	-0.0351	0.0384
rs12956892	T	G	0.0487902	0.00862467	0.0064	0.0272
rs10460109	T	C	0.0487902	0.00905001	0.0123	0.0253
rs7241993	C		0.076961	0.008884	0.0025	0.0275
rs11666569	C	T	0.0487902	0.00864119	0.0034	0.0293
rs118005503	G	C	0.0861777	0.0152091	-0.0083	0.0919
rs8102476	C		0.0861777	0.00764381	0.005	0.0251
rs11672691	G		0.0953102	0.00960767	-0.0769	0.034
rs61088131	T	C	0.0582689	0.0103422	0.0382	0.0389
rs2735839	G		0.165514	0.0115075	-0.022	0.0394
rs17599629	G		0.0676586	0.010087	-0.0706	0.0307
rs1218582	G		0.0487902	0.00868298	-0.0123	0.0253
rs4245739	A		0.0953102	0.00945016	-0.0079	0.0321
rs56391074	AT	A	0.0487902	0.00883963	0.0262	0.0265
rs12480328	T		0.10436	0.0154267	-0.0034	0.0551
rs6091758	G	A	0.0676586	0.00791748	-0.0704	0.0509
rs2427345	C		0.0487902	0.00903232	0.0031	0.0261
rs6062509	T		0.076961	0.00891909	0.0137	0.0278
rs1041449	G		0.0487902	0.00787749	-0.0066	0.0253
rs9625483	A	G	0.131028	0.0240042	-0.0535	0.0532
rs5759167	G		0.139762	0.00786275	-0.0498	0.025
rs9287719	C		0.0676586	0.00816827	-0.024	0.0256
rs11691517	T	G	0.0676586	0.00986615	-0.0127	0.0277
rs12621278	A		0.239017	0.0175837	0.0146	0.0626
rs34925593	C	T	0.0487902	0.00898344	-0.014	0.025
rs59308963	T	TATTCTGTC	0.0487902	0.00893828	-0.0116	0.0286
rs3771570	T		0.0861777	0.0112988	-0.0262	0.0352
rs1465618	T		0.0861777	0.00993605	-0.0197	0.0299
rs721048	A		0.0953102	0.00995209	0.026	0.0338
rs74702681	T	C	0.157004	0.0266823	-0.0265	0.0698
rs62106670	T	C	0.0487902	0.00860351	0.0066	0.0274
rs10187424	T		0.076961	0.00833427	0.0305	0.0256
rs1283104	G	C	0.0487902	0.00865984	-0.0115	0.0256
rs7611694	A		0.0861777	0.00838596	-0.0425	0.0255
rs10934853	A		0.0953102	0.00846861	-0.0367	0.0269
rs182314334	T	C	0.0861777	0.0132645	0.0244	0.0857
rs142436749	G	A	0.223144	0.038867	0.1598	0.1261
rs10936632	A		0.0953102	0.00785345	-0.0225	0.0252
rs2660753	T		0.122218	0.0131254	0.0465	0.0436
rs7679673	C		0.122218	0.00827654	-0.0063	0.0257
rs10009409	T		0.0582689	0.0095002	0.0668	0.0267
rs1894292	G		0.0582689	0.00753386	-0.0104	0.0253
rs12500426	A		0.0676586	0.00789329	-0.0215	0.0254
rs17021918	C		0.0861777	0.0084767	5e-04	0.0267
rs2242652	G		0.157004	0.0103597	0.0043	0.0313
rs10793821	T	C	0.0487902	0.00755815	-0.0368	0.0261
rs76551843	A	G	0.270027	0.0489225	-0.1423	0.1525
rs4976790	T	G	0.076961	0.0135474	0.0405	0.0447
rs12653946	T		0.076961	0.00809308	0.0502	0.0252
rs2121875	C		0.0487902	0.00878547	-0.0023	0.0267
rs2273669	G		0.0676586	0.0109476	-0.0237	0.0343
rs4713266	C		0.0487902	0.00766031	0.0312	0.0255
rs339331	T		0.0861777	0.00900507	-0.009	0.0271
rs1933488	A		0.076961	0.00822264	0.0204	0.0255
rs9364554	T		0.10436	0.0087543	0.0117	0.0278
rs138004030	G	A	0.239017	0.0440596	0.0362	0.0981
rs12665339	G	A	0.0582689	0.0102021	-0.002	0.0312
rs3096702	A		0.0582689	0.00867935	-0.0242	0.0255
rs9296068	T	G	0.0487902	0.00876506	-0.0036	0.0259
rs9469899	A	G	0.0487902	0.0085285	0.0227	0.0265
rs1983891	T		0.0861777	0.00931723	0.0083	0.0265
rs4711748	T	C	0.0487902	0.00904128	-0.0146	0.0293
rs9443189	A		0.0676586	0.0126732	0.055	0.0357
rs527510716	C	G	0.0582689	0.0109314	0.0612	0.0661
rs12155172	A		0.0953102	0.00977403	0	0.03
rs10486567	G		0.131028	0.0092952	-0.0042	0.0299
rs17621345	A	C	0.0676586	0.00914041	0.0011	0.0288
rs56232506	A		0.0582689	0.0087391	0.0419	0.0257
rs6465657	C		0.10436	0.00826132	-0.0231	0.0252
rs12543663	C		0.113329	0.00879276	-0.0322	0.0274
rs10086908	T		0.122218	0.0084726	-0.0049	0.0283
rs183373024	G		1.06815	0.0396488	-0.0777	0.0744
rs16901979	A		0.444686	0.0204065	-0.0766	0.0575
rs620861	G		0.139762	0.0083603	0.0201	0.0271
rs6983267	G		0.198851	0.00786661	0.0256	0.0255
rs1447295	A		0.34359	0.0120323	-0.0109	0.0322
rs2928679	A		0.0487902	0.0073794	-0.0287	0.0261
rs1512268	T		0.131028	0.00818897	0.012	0.0253
rs11135910	T		0.076961	0.0109225	-0.0018	0.0379
rs1182	A	C	0.0582689	0.00974021	-0.0173	0.0294
rs1048169	C	T	0.0582689	0.00786762	0.05	0.0259
rs17694493	G		0.076961	0.012349	0.0338	0.037
rs10122495	T	A	0.0487902	0.00876506	-0.009	0.0262
Stroke (https://www.nature.com/articles/s41588-018-0058-3#Tab1)
rs2295786	A	T	0.0487902	0.00778096	-0.0405	0.0351
rs2005108	T	C	0.076961	0.0142518	-0.0412	0.0427
rs3184504	T	C	0.076961	0.010193	-0.0149	0.0323
rs35436	C	T	0.0487902	0.00899073	-0.04	0.0332
rs7304841	A	C	0.0487902	0.0091551	0.0104	0.0327
rs9526212	G	A	0.0582689	0.00953906	0.0471	0.0376
rs4932370	A	G	0.0487902	0.00899176	-0.0017	0.0352
rs12932445	C	T	0.182322	0.0213555	0.0246	0.0389
rs12445022	A	G	0.0582689	0.00917065	0.0318	0.0343
rs11867415	G	A	0.0861777	0.016157	-0.0291	0.0707
rs2229383	T	G	0.0487902	0.00914155	0.0266	0.0353
rs8103309	T	C	0.0487902	0.00904128	0.0226	0.035
rs880315	C	T	0.0487902	0.00791951	-0.0319	0.0325
rs12037987	C	T	0.0676586	0.0124472	0.0391	0.0451
rs12124533	T	C	0.157004	0.0281495	0.0781	0.0388
rs1052053	G	A	0.0582689	0.0077466	0.0051	0.0336
rs146390073	T	C	0.667829	0.122	-0.3608	0.2241
rs7610618	T	C	0.845868	0.152448	0.0301	0.0892
rs13143308	T	G	0.277632	0.0192495	0.0517	0.0352
rs34311906	C	T	0.0676586	0.0120813	-0.0139	0.0805
rs17612742	C	T	0.173953	0.0261562	-0.0009	0.0474
rs6825454	C	T	0.0582689	0.00963779	-0.0315	0.0348
rs11957829	A	G	0.0676586	0.011951	-0.0055	0.0415
rs6891174	A	G	0.10436	0.018293	-0.0072	0.0342
rs4959130	A	G	0.076961	0.0129551	0.0872	0.0435
rs16896398	T	A	0.0487902	0.00876506	0.0112	0.0352
rs2107595	A	G	0.19062	0.0245039	0.0332	0.0411
rs42039	C	T	0.0676586	0.0119018	-0.0749	0.0379
rs10820405	G	A	0.182322	0.0341079	-0.0085	0.0405
rs635634	T	C	0.076961	0.0136776	-0.0159	0.0478
rs7859727	T	C	0.0487902	0.00795091	0.0378	0.0322
Type 2 diabetes (https://www.nature.com/articles/s41588-018-0241-6#MOESM3)
rs140242150	A	G	0.307485	0.0561719	0.3966	0.3379
rs7918400	T	C	0.0582689	0.00741813	0.0001	0.021
rs184509201	C	G	0.19062	0.0260254	-0.133	0.0758
rs7903146	T	C	0.314811	0	0.0203	0.0243
rs34855922	A	G	0.0487902	0.00718266	-0.0051	0.0222
rs72631105	A	G	0.0582689	0.0100784	0.0039	0.0249
rs2280141	T	G	0.0487902	0.00668022	0.0061	0.0213
rs11257655	T	C	0.0861777	0.00728953	0.009	0.0236
rs11202627	T	C	0.0582689	0.010916	-0.0341	0.0317
rs10882101	T	C	0.0582689	0.0104923	-0.0278	0.0211
rs10893829	T	C	0.0582689	0.00921841	0.0056	0.0292
rs10750397	A	G	0.0487902	0.00691038	0.0132	0.022
rs67232546	T	C	0.0582689	0.0087391	-0.0249	0.0283
rs141521721	A	C	0.122218	0.0224764	0.0712	0.0942
rs555759341	C	G	0.322083	0.0597989	0.1023	0.4906
rs4929965	A	G	0.0676586	0.00643924	-0.0208	0.0217
rs231349	T	C	0.0676586	0.0102773	-0.0475	0.0338
rs231361	A	G	0.076961	0.0074965	0.0216	0.0231
rs2283220	A	G	0.0487902	0.00820981	0.0064	0.0215
rs4923543	A	G	0.0392207	0.00733668	0.0302	0.0214
rs1061810	A	C	0.0487902	0.00686666	-0.0038	0.0228
rs7115753	A	G	0.0392207	0.006789	-0.0115	0.0211
rs7124681	A	C	0.0392207	0.00684795	0.0278	0.0212
rs1783541	T	C	0.0582689	0.00770651	0.0011	0.0324
rs11820019	T	C	0.14842	0.0218148	0.0171	0.1135
rs77464186	A	C	0.10436	0.00875562	-0.0365	0.0259
rs34965774	A	G	0.0582689	0.00990262	-0.0196	0.0283
rs1800574	T	C	0.131028	0.0188256	0.0558	0.0517
rs4148856	C	G	0.0487902	0.00776994	0.0284	0.0269
rs12811407	A	G	0.0487902	0.00700997	0.0031	0.0219
rs76895963	T	G	0.482426	0.0274219	0.0363	0.0792
rs1042725	T	C	0.0487902	0.00671134	-0.0024	0.0209
rs2197973	T	C	0.0392207	0.00728183	0.0132	0.0209
rs77864822	A	G	0.076961	0.0137541	0.0224	0.0378
rs7987740	T	C	0.0392207	0.00730758	-0.0164	0.0213
rs34584161	A	G	0.0487902	0.00782002	-0.0087	0.0243
rs963740	A	T	0.0392207	0.00715415	-0.0458	0.025
rs9563615	A	T	0.0487902	0.00758845	0.0163	0.0262
rs17522122	T	G	0.0392207	0.00675526	0.0151	0.021
rs17836088	C	G	0.0582689	0.00787189	-0.0546	0.0241
rs11070332	A	G	0.0487902	0.00665075	-0.0091	0.0215
rs2456530	T	C	0.0582689	0.010191	-0.0063	0.0348
rs4776970	A	T	0.0392207	0.00684393	-0.0038	0.022
rs1005752	A	C	0.076961	0.00688264	0.0218	0.023
rs4932265	T	C	0.0676586	0.00742858	-0.0229	0.0242
rs6600191	T	C	0.0582689	0.00827143	0.0165	0.0314
rs3751837	T	C	0.0392207	0.00706234	-0.0008	0.0252
rs78020297	A	G	0.0861777	0.0151559	0.0514	0.0486
rs2925979	T	C	0.0487902	0.00641364	-0.0263	0.0222
rs12920022	A	T	0.0487902	0.00841821	-0.0287	0.0703
rs4925109	A	G	0.0487902	0.00708184	0.0085	0.0223
rs10962	C	G	0.0487902	0.00813245	0.0319	0.0249
rs1377807	C	G	0.0487902	0.00681954	-0.0283	0.0223
rs34855406	C	G	0.0487902	0.00705325	0.0286	0.0244
rs60276348	T	C	0.0487902	0.00896164	-0.0483	0.031
rs61676547	C	G	0.0582689	0.00889764	-0.0194	0.0245
rs7222481	C	G	0.0392207	0.00706234	-0.0044	0.0221
rs12454712	T	C	0.0487902	0.00683147	0.0153	0.0211
rs3111316	A	G	0.0487902	0.00687318	-0.01	0.0221
rs10406327	C	G	0.0392207	0.00729501	-0.0165	0.0208
rs429358	T	C	0.076961	0.00889837	-0.0641	0.0288
rs10406431	A	G	0.0487902	0.00663428	0.0103	0.0209
rs3810291	A	G	0.0487902	0.00725718	-0.0166	0.0217
rs7249758	A	G	0.0487902	0.00841821	0.0539	0.0278
rs4804833	A	G	0.0487902	0.00690019	-0.0083	0.0214
rs1493694	T	C	0.0861777	0.0106364	0.0159	0.0304
rs145904381	T	C	0.173953	0.0319513	0.0499	0.209
rs9430095	C	G	0.0392207	0.00713116	-0.0223	0.0241
rs79687284	C	G	0.14842	0.0183082	0.04	0.0719
rs2820446	C	G	0.0582689	0.00721355	-0.0216	0.0232
rs3768321	T	G	0.0861777	0.00817021	0.0164	0.0271
rs2268078	A	G	0.0392207	0.00629326	0.0125	0.0229
rs4810426	T	C	0.0861777	0.0103067	-0.0084	0.0305
rs1800961	T	C	0.165514	0.0171397	-0.0004	0.0514
rs34454109	A	T	0.0392207	0.00691606	0.0031	0.0274
rs59944054	A	G	0.0582689	0.0105151	-0.019	0.0257
rs5758223	A	G	0.0392207	0.00729501	0.021	0.0228
rs738408	T	C	0.0487902	0.00773285	0.0219	0.0249
rs35999103	T	C	0.0487902	0.00868575	0.0217	0.0275
rs13426680	A	G	0.0861777	0.0142148	-0.0139	0.0417
rs3772071	T	C	0.0487902	0.00730462	-0.0065	0.0245
rs11680058	A	G	0.0582689	0.0104923	-0.0081	0.0346
rs10195252	T	C	0.0676586	0.00660171	-0.0082	0.0219
rs13024606	T	C	0.0861777	0.0156134	-0.1611	0.0647
rs113414093	A	G	0.113329	0.0199401	0.0315	0.0385
rs62107261	T	C	0.113329	0.0165543	0.0377	0.0662
rs6708643	A	G	0.0392207	0.00730137	0.0332	0.0209
rs80147536	A	T	0.122218	0.0109366	-0.0073	0.0472
rs10193538	T	G	0.0392207	0.00696375	-0.002	0.0211
rs243024	A	G	0.0582689	0.00635845	-0.0015	0.0209
rs2249105	A	G	0.0953102	0.0126262	-0.0032	0.0221
rs2028150	C	G	0.0487902	0.00705325	-0.0123	0.022
rs79046683	T	G	0.850151	0.156889	-0.1902	0.1228
rs11708067	A	G	0.0861777	0.00735477	-0.0384	0.0276
rs649961	T	C	0.0392207	0.0065374	-0.0358	0.021
rs9828772	C	G	0.0582689	0.0108745	-0.0456	0.0369
rs62271373	A	T	0.0861777	0.0143682	-0.0174	0.0497
rs13065698	A	G	0.0487902	0.00690706	0.0008	0.0234
rs7629630	A	T	0.0487902	0.00895017	-0.0149	0.0301
rs2872246	A	C	0.0392207	0.00707772	0.0211	0.021
rs6780171	A	T	0.131028	0.00835163	-0.0076	0.0232
rs3887925	T	C	0.0676586	0.00702862	-0.0083	0.021
rs7645517	A	G	0.076961	0.0141179	0.0464	0.0567
rs35352848	T	C	0.0676586	0.00799439	0.0171	0.0234
rs4688760	T	C	0.0392207	0.00636071	-0.0007	0.0222
rs2581787	T	G	0.0392207	0.00718517	-0.0174	0.021
rs76263492	T	G	0.0861777	0.0151417	-0.0008	0.061
rs9860730	A	G	0.0582689	0.00752651	-0.0338	0.0231
rs1296328	A	C	0.0392207	0.00727499	0.0084	0.0209
rs58730668	T	C	0.0676586	0.00925102	-0.0033	0.034
rs362307	T	C	0.076961	0.0128648	0.073	0.0402
rs10938398	A	G	0.0487902	0.00711888	0.0113	0.021
rs10937721	C	G	0.0582689	0.0105151	-0.008	0.0212
rs1531583	T	G	0.122218	0.0163221	-0.0375	0.0482
rs12642790	A	G	0.0392207	0.00639839	0.0093	0.0214
rs6821438	A	G	0.0392207	0.0060334	-0.0036	0.0212
rs115505614	T	C	0.173953	0.015204	0.1063	0.043
rs329122	A	G	0.0392207	0.00677833	-0.0027	0.0211
rs6885132	C	G	0.0676586	0.0122582	-0.0482	0.0337
rs76549217	T	C	0.131028	0.0211663	-0.0917	0.0831
rs17261179	T	C	0.0392207	0.00704593	0.0005	0.0209
rs702634	A	G	0.0487902	0.00660786	-0.0347	0.0223
rs465002	T	C	0.10436	0.00813855	0.0184	0.0227
rs2431115	A	G	0.0392207	0.00637845	-0.0284	0.0212
rs9687832	A	G	0.076961	0.00836031	-0.0211	0.0285
rs2307111	T	C	0.0487902	0.00599929	-0.0059	0.0212
rs2800733	A	G	0.0487902	0.0075769	0.0083	0.0237
rs9494624	A	G	0.0392207	0.00688456	-0.0299	0.024
rs2982521	A	T	0.0487902	0.00819308	-0.002	0.0212
rs474513	A	G	0.0392207	0.00650217	-0.0242	0.0208
rs77136196	T	C	0.10436	0.0188712	0.0305	0.063
rs34298980	T	C	0.0392207	0.00652636	-0.0067	0.0224
rs11496066	T	C	0.076961	0.0137541	0.0062	0.0275
rs39328	T	C	0.0392207	0.0072885	0.0186	0.0209
rs6976111	A	C	0.0392207	0.00702833	-0.0352	0.0219
rs17168486	T	C	0.0676586	0.00805796	0.0008	0.0265
rs10228066	T	C	0.0676586	0.00612313	-0.0083	0.021
rs62492368	A	G	0.0487902	0.0076875	-0.0211	0.022
rs878521	A	G	0.0582689	0.00802326	-0.0101	0.025
rs12680028	C	G	0.0392207	0.00719473	0.0296	0.0217
rs57327348	A	T	0.0392207	0.00733668	-0.0349	0.0256
rs12719778	T	C	0.0392207	0.00684393	-0.0117	0.0209
rs10954772	T	C	0.0392207	0.00664578	-0.0113	0.0234
rs10097617	T	C	0.0392207	0.00600672	-0.0227	0.0208
rs149364428	A	G	0.239017	0.0343807	-0.0665	0.1837
rs10757283	T	C	0.10436	0.00776335	0.0001	0.021
rs11137820	C	G	0.0392207	0.00722981	0.0121	0.0209
rs17791513	A	G	0.0953102	0.0127016	-0.0067	0.0344
rs55653563	A	C	0.0392207	0.00668337	0.0303	0.0241
rs536643418	G	C	0.405465	0.0744747	-0.1413	0.0926
rs177045	G	A	0.0676586	0.00792077	0.0116	0.0219
rs2642588	G	T	0.0487902	0.00646348	0.0178	0.0242
rs703972	G	C	0.0676586	0.00603229	0.0293	0.0209
rs5213	C	T	0.0676586	0.00630284	0.0041	0.0209
rs67254669	G	A	0.636577	0.113766	0.0441	0.2512
rs11042596	G	T	0.0392207	0.00714292	0.0207	0.0228
rs234853	G	A	0.076961	0.00963333	0.0441	0.0268
rs2237895	C	A	0.113329	0.00749541	-0.0183	0.021
rs2237897	C	T	0.207014	0.0177291	0.0131	0.0432
rs145678014	G	T	0.10436	0.0166868	-0.1132	0.062
rs2767036	C	A	0.0392207	0.00726076	0.0042	0.0223
rs10830963	G	C	0.0953102	0.00695489	-0.0301	0.022
rs57235767	C	T	0.0392207	0.00644766	-0.0267	0.023
rs1426371	G	A	0.0487902	0.00724434	0.0123	0.0225
rs73226260	G	A	0.122218	0.0189723	-0.0243	0.0683
rs56348580	G	C	0.0487902	0.00674212	-0.046	0.0233
rs7978610	G	C	0.239017	0.04353	0.0037	0.0227
rs2066827	G	T	0.0487902	0.0091055	0.0382	0.0248
rs718314	G	A	0.0487902	0.00763771	0.03	0.023
rs10842994	C	T	0.076961	0.00844751	-0.0143	0.0274
rs11063028	C	T	0.0582689	0.00912412	0.0297	0.0244
rs4238013	C	T	0.0582689	0.00891769	0.0026	0.0248
rs3217792	C	T	0.113329	0.0120498	0.1085	0.0839
rs3217860	G	A	0.0487902	0.00845184	0.0326	0.0228
rs2258238	T	A	0.0953102	0.0101967	-0.02	0.0372
rs1796330	G	C	0.0487902	0.00646348	-0.0283	0.0211
rs11842871	G	T	0.0392207	0.00702833	0.0231	0.0227
rs576674	G	A	0.0487902	0.00809392	-0.0076	0.0327
rs9537803	C	T	0.0392207	0.00734215	0.0328	0.0232
rs1359790	G	A	0.0861777	0.00743749	0.0051	0.0232
rs62007683	G	T	0.0392207	0.00724574	0.0502	0.0236
rs17122772	G	C	0.0392207	0.00709219	0.0009	0.028
rs8017808	G	T	0.0392207	0.00715415	-0.0323	0.0237
rs8010382	G	A	0.0392207	0.00689769	0.0227	0.0221
rs8032939	C	T	0.0582689	0.00778177	-0.017	0.0234
rs34715063	C	T	0.0953102	0.0106832	0.0408	0.0331
rs528350911	G	C	0.239017	0.0435985	-0.1425	0.2112
rs117483894	G	A	0.0953102	0.017743	-0.0802	0.0516
rs8037894	G	C	0.0487902	0.00675767	-0.0139	0.021
rs7178762	C	T	0.0392207	0.00643267	-0.011	0.0211
rs13737	G	T	0.0487902	0.00800982	-0.0163	0.0269
rs12910825	G	A	0.0487902	0.00618941	-0.0287	0.0216
rs8046545	G	A	0.0392207	0.00713116	0.0101	0.0215
rs11642430	G	C	0.0392207	0.00668337	-0.008	0.0214
rs4281707	G	A	0.0392207	0.00634614	-0.004	0.0214
rs1421085	C	T	0.122218	0.00629623	0.0242	0.0209
rs862320	C	T	0.0392207	0.00602987	0.0164	0.0211
rs72802342	C	A	0.157004	0.013374	-0.0049	0.0393
rs71372253	C	T	0.076961	0.0143855	-0.0396	0.0484
rs10908278	T	A	0.076961	0.00617811	0.0132	0.0247
rs35895680	C	A	0.0582689	0.00744469	-0.0081	0.0226
rs1641523	C	T	0.0487902	0.00770377	0.0156	0.0212
rs62080313	C	T	0.0582689	0.0103829	0.0118	0.0356
rs72926932	C	A	0.0861777	0.0112641	0.0036	0.0347
rs17684074	G	C	0.0392207	0.00722981	-0.025	0.0252
rs9957145	G	A	0.0487902	0.00863796	0.0383	0.0251
rs523288	T	A	0.0487902	0.00689843	-0.0111	0.0272
rs74452128	C	A	0.139762	0.0233022	0.0612	0.0889
rs7240767	C	T	0.0392207	0.00709219	0.021	0.0213
rs8107974	T	A	0.0953102	0.0122319	0.0274	0.041
rs2238689	C	T	0.0392207	0.00685957	-0.002	0.021
rs75253922	C	T	0.0487902	0.00897272	-0.0497	0.0304
rs1127215	C	T	0.0487902	0.0066967	0.0162	0.0217
rs539515	C	A	0.0487902	0.00775831	-0.0287	0.027
rs12048743	G	C	0.0392207	0.00677279	0.0007	0.0209
rs340874	C	T	0.0676586	0.00697949	-0.0229	0.021
rs348330	G	A	0.0487902	0.00648644	0.014	0.0218
rs291367	G	A	0.0392207	0.00640937	0.0158	0.0252
rs58432198	C	T	0.0676586	0.0108316	-0.0014	0.0404
rs12140153	G	T	0.0676586	0.0121547	0.017	0.0389
rs13041756	C	T	0.0582689	0.0104923	0.0175	0.0385
rs6063048	G	A	0.0487902	0.00740373	-0.0168	0.0251
rs11699802	C	T	0.0392207	0.00592487	0.0223	0.021
rs6070625	G	C	0.0487902	0.00656382	-0.0166	0.0211
rs6518681	G	A	0.0861777	0.012274	-0.0481	0.0378
rs117001013	C	T	0.0676586	0.0122582	-0.0129	0.0422
rs1801645	C	T	0.0392207	0.00707772	0.0052	0.023
rs11688682	G	C	0.0487902	0.00847018	-0.0062	0.0245
rs2972144	G	A	0.0953102	0.0066863	0.0065	0.0219
rs17802463	G	T	0.0392207	0.00722981	-0.0332	0.0482
rs1260326	C	T	0.0676586	0.0066067	0.0244	0.0219
rs6545714	G	A	0.0392207	0.00696375	-0.007	0.0212
rs35913461	C	T	0.0582689	0.00877932	-0.0162	0.0283
rs11709077	G	A	0.131028	0.010434	-0.0024	0.0292
rs17819328	G	T	0.0582689	0.00725471	0.0062	0.0209
rs74653713	C	A	0.0953102	0.0170795	0.0576	0.0441
rs9873618	G	A	0.0676586	0.00724368	0.0195	0.0235
rs4686471	C	T	0.0582689	0.00632977	-0.0277	0.0215
rs17013314	G	A	0.10436	0.0184967	-0.1076	0.0622
rs11926707	C	T	0.239017	0.0435985	0.0031	0.0221
rs3774723	G	A	0.0676586	0.0092865	-0.0123	0.0256
rs13085136	C	T	0.076961	0.0138883	-0.0659	0.0423
rs2272163	C	A	0.0392207	0.00697994	-0.0001	0.0218
rs1580278	C	A	0.0392207	0.00628624	-0.0203	0.0209
rs7669833	T	A	0.0582689	0.00763967	-0.0026	0.0223
rs28819812	C	A	0.0392207	0.00716491	-0.0619	0.024
rs12640250	C	A	0.0392207	0.0072885	0.0259	0.0227
rs56337234	C	T	0.0582689	0.00684607	0.026	0.0212
rs2102278	G	A	0.0392207	0.0072885	-0.0178	0.022
rs1903002	G	C	0.0392207	0.00721286	-0.0033	0.0209
rs138337556	G	A	0.444686	0.077455	0.4808	0.3712
rs78408340	G	C	0.385262	0.0380437	0.1464	0.1553
rs3845281	G	A	0.076961	0.0116903	-0.0062	0.0405
rs146886108	C	T	0.34359	0.0486048	0.5937	0.3914
rs17250977	G	A	0.113329	0.0171604	-0.0635	0.0665
rs3934712	C	T	0.0487902	0.0090231	-0.0199	0.0284
rs6884702	G	A	0.0392207	0.00622672	-0.0001	0.0213
rs3811978	G	A	0.0582689	0.00910258	-0.0283	0.0285
rs279744	C	A	0.0392207	0.00724574	0.0221	0.0227
rs4976033	G	A	0.0487902	0.00813467	0.0132	0.0211
rs4457053	G	A	0.0582689	0.00684387	-0.0219	0.0244
rs1316776	C	A	0.0487902	0.00707103	0.0066	0.0216
rs7719891	G	A	0.0392207	0.00718517	-0.002	0.0228
rs4946812	G	A	0.0392207	0.00694635	0.0179	0.0218
rs11759026	G	A	0.0676586	0.00781456	-0.0294	0.0241
rs4709746	C	T	0.0582689	0.0102128	0.0107	0.0366
rs7756992	G	A	0.139762	0.00702614	0.0408	0.0218
rs601945	G	A	0.0582689	0.010916	0.0358	0.0294
rs11967262	G	C	0.0392207	0.00651665	0.0121	0.0209
rs6458354	C	T	0.0487902	0.00704014	-0.0064	0.0225
rs3798519	C	A	0.0582689	0.00844476	0.0185	0.0255
rs9379084	G	A	0.10436	0.0111259	-0.0237	0.0347
rs9505097	C	T	0.0487902	0.00810164	-0.022	0.0249
rs1562396	G	A	0.0582689	0.00685923	-0.012	0.0228
rs6459733	G	C	0.0582689	0.00694381	0.0129	0.0228
rs4279506	G	C	0.0582689	0.0109238	0.0198	0.022
rs1708302	C	T	0.0953102	0.00652066	-0.0069	0.021
rs917195	C	T	0.0487902	0.00751397	0.0361	0.026
rs17689007	G	A	0.0392207	0.00670764	-0.0205	0.0218
rs3802177	G	A	0.10436	0.00665722	-0.0158	0.0219
rs17772814	G	A	0.076961	0.0126225	-0.0049	0.0368
rs1561927	C	T	0.0392207	0.00661217	-0.0612	0.0235
rs4977213	C	T	0.0487902	0.00662784	0.0565	0.0228
rs10096633	C	T	0.0676586	0.00963636	0.0868	0.035
rs13262861	C	A	0.0676586	0.00989372	0.0066	0.0315
rs505922	C	T	0.0487902	0.0071308	-0.0214	0.0242
rs28505901	G	A	0.0861777	0.00823999	0.0062	0.0265
rs7022807	G	A	0.0392207	0.00631877	-0.0191	0.0216
rs7867635	C	T	0.0392207	0.00730758	-0.0109	0.0211
rs10811660	G	A	0.239017	0.0104733	-0.0083	0.0303
rs1412234	C	T	0.0392207	0.00626326	0.0214	0.0216
rs12001437	C	T	0.0392207	0.0063246	0.005	0.0217
rs10974438	C	A	0.0487902	0.00642118	-0.0362	0.0215
rs2796441	G	A	0.0676586	0.00672937	-0.0021	0.0212

## Sheet: Supplementary Table 4
Supplementary Table 4. Disease susceptibility PGS association with disease susceptibility, defined as time to disease onset, and disease-specific mortality. All associations carried out under Cox time-to-event model.
	Disease-specific mortality					Disease susceptibility
Disease	Beta	SE	Pval	#Disease Mortality	#Patient	Beta	SE	Pval	#Diagnosed	#Total Sample
AD	0.0621	0.0162	1.23E-04	3851	10330	0.4703	0.0087	<1E-300	11421	728589
BREAST	-0.0245	0.0241	3.10E-01	1747	29439	0.4638	0.0057	<1E-300	31384	434087
CHD	0.0721	0.0100	4.55E-13	11150	68786	0.3130	0.0037	<1E-300	77681	733014
CKD	-0.0386	0.0285	1.76E-01	1263	17876	0.1767	0.0072	2.84E-134	19771	725606
COLORECTAL	0.0460	0.0213	3.05E-02	2313	13707	0.3943	0.0081	<1E-300	15840	735732
HF	0.0876	0.0120	2.68E-13	7148	70785	0.1806	0.0037	<1E-300	74151	539369
PROSTATE	-0.0370	0.0205	7.13E-02	2488	22215	0.6426	0.0068	<1E-300	23146	302010
STR	0.0934	0.0243	1.22E-04	1684	35463	0.1538	0.0050	2.70E-205	39651	716120
T2D	0.0538	0.0138	9.45E-05	5546	97058	0.5620	0.0033	<1E-300	98734	718933

## Sheet: Supplementary Table 5
Supplementary Table 5. Various PGS associaiton with disease-specific mortality
	Susceptibility PGS			Longevity PGS			#Disease Mortality	#Patient
Disease	Beta	SE	Pval	Beta	SE	Pval
AD	0.0621	0.0162	1.23E-04	0.0709	0.0166	2.00E-05	3851	10330
BREAST	-0.0245	0.0241	3.10E-01	0.0390	0.0242	1.07E-01	1747	29439
CHD	0.0721	0.0100	4.55E-13	0.1249	0.0097	3.26E-38	11150	68786
CKD	-0.0386	0.0285	1.76E-01	0.1348	0.0285	2.30E-06	1263	17876
COLORECTAL	0.0460	0.0213	3.05E-02	0.0210	0.0210	3.17E-01	2313	13707
HF	0.0876	0.0120	2.68E-13	0.0790	0.0121	7.48E-11	7148	70785
PROSTATE	-0.0370	0.0205	7.13E-02	0.0735	0.0203	2.93E-04	2488	22215
STR	0.0934	0.0243	1.22E-04	0.0964	0.0250	1.17E-04	1684	35463
T2D	0.0538	0.0138	9.45E-05	0.1098	0.0137	1.26E-15	5546	97058

## Sheet: Supplementary Table 6
Supplementary Table 6. Association between relevant PGS and type 2 diabetic patients' complications in FinnGen
Pregression of interest	Predictor PGS disease	Beta	SE	Pval	#pregression patient	#Patient
Macrovascular complications	Coronary artery disease	0.177169	0.008339	<2E-16	15389	68847
	Stroke	0.104091	0.008129	<2E-16
	Type 2 diabetes	0.043634	0.008240	1.19E-07
Microvascular complications	Age-related macular degeneration	0.0315860	0.0134290	1.87E-02	5597	81760
	Chronic kidney disease	0.0035052	0.0134830	7.95E-01
	Type 2 diabetes	0.0978372	0.0135759	5.73E-13

## Sheet: Supplementary Table 7
Supplementary Table 7. Susceptibility PGS association with mortality in Finngen, all-cause or disease specific; with or without related samples.
Disease	with Related Individuals									without Related Individuals
	All-cause mortality				Diseae-specific mortality				#Patient	Diseae-specific mortality
	Beta	SE	Pval	#Mortality	Beta	SE	Pval	#Disease Mortality		Beta	SE	Pval	#Disease Mortality	#Patient
COLORECTAL	0.0117	0.0196	5.52E-01	2614	0.0453	0.0250	7.05E-02	1628	9096	0.0345	0.0352	3.27E-01	823	4611
PROSTATE	-0.0138	0.0143	3.36E-01	5099	-0.0449	0.0216	3.73E-02	2230	18878	-0.0007	0.0306	9.83E-01	1096	9726
BREAST	-0.0025	0.0196	8.99E-01	2694	-0.0144	0.0281	6.07E-01	1280	23343	-0.0375	0.0422	3.74E-01	573	12043
CHD	-0.0006	0.0085	9.43E-01	15639	0.0523	0.0107	1.13E-06	9710	48682	0.0584	0.0157	2.07E-04	4450	23567
HF	0.0430	0.0065	2.85E-11	24560	0.0985	0.0151	6.72E-11	4509	64547	0.1027	0.0227	6.11E-06	2027	31173
CKD	-0.0722	0.0166	1.40E-05	3683	-0.0054	0.0349	8.78E-01	838	11561	-0.0608	0.0503	2.27E-01	407	5757
AD	0.0189	0.0142	1.83E-01	5026	0.0597	0.0163	2.53E-04	3772	9606	0.0189	0.0252	4.52E-01	1636	4326
T2D	-0.0069	0.0081	3.94E-01	16090	0.0497	0.0146	6.46E-04	4970	82111	0.0460	0.0226	4.20E-02	2058	40224
STR	0.0390	0.0098	7.23E-05	10169	0.0903	0.0267	7.26E-04	1377	30642	0.0712	0.0418	8.89E-02	574	14726

## Sheet: Supplementary Table 8
Supplementary Table 8. Sensitivity analyses results for susceptibility PGS association with disease-specific mortality.
	Diagnosed after enrollment					Follow-up <= 2y					Follow-up <= 5y					Follow-up <= 10y
Disease	Beta	SE	Pval	#Disease Mortality	#Patient	Beta	SE	Pval	#Disease Mortality	#Patient	Beta	SE	Pval	#Disease Mortality	#Patient	Beta	SE	Pval	#Disease Mortality	#Patient
AD	0.0491	0.0171	4.17E-03	3452	8716	0.0019	0.0351	9.56E-01	886	2967	0.0502	0.0218	2.14E-02	2263	6701	0.0222	0.0172	1.96E-01	3504	9404
BREAST	-0.0701	0.0357	4.99E-02	823	9150	-0.2004	0.0546	2.44E-04	338	2724	-0.1369	0.0346	7.55E-05	866	11118	-0.0874	0.0287	2.31E-03	1268	18668
CHD	0.0538	0.0140	1.25E-04	5675	27785	0.0834	0.0290	4.03E-03	1376	7020	0.0598	0.0192	1.79E-03	3012	19497	0.0678	0.0141	1.41E-06	5552	35224
CKD	-0.0516	0.0340	1.30E-01	899	10835	0.0183	0.0511	7.20E-01	398	4463	0.0122	0.0369	7.41E-01	799	9679	-0.0266	0.0304	3.83E-01	1129	14612
COLORECTAL	0.0084	0.0260	7.46E-01	1569	6855	0.0250	0.0314	4.27E-01	1108	2287	0.0265	0.0236	2.60E-01	1918	7312	0.0396	0.0215	6.51E-02	2205	10676
HF	0.0546	0.0170	1.29E-03	3585	33137	-0.0008	0.0345	9.82E-01	921	9743	0.0306	0.0209	1.44E-01	2342	25595	0.0534	0.0152	4.47E-04	4426	43977
PROSTATE	-0.0311	0.0251	2.16E-01	1658	9481	-0.1022	0.0464	2.74E-02	539	2615	-0.0952	0.0291	1.09E-03	1204	8742	-0.0677	0.0231	3.43E-03	1902	15343
STR	0.0834	0.0286	3.58E-03	1211	17821	0.1141	0.0453	1.19E-02	548	5985	0.1074	0.0333	1.24E-03	933	14046	0.0865	0.0277	1.82E-03	1306	23062
T2D	0.0318	0.0203	1.18E-01	2544	35955	-0.0397	0.0612	5.17E-01	317	9629	-0.0055	0.0329	8.67E-01	965	24919	0.0169	0.0211	4.23E-01	2364	48627

## Sheet: Supplementary Table 9
Supplementary Table 9. Susceptibility PGS association with disease-specific mortality by age group.
	Upper 50% age group					Lower 50% age group
Disease	Beta	SE	Pval	#Disease Mortality	#Patient	Beta	SE	Pval	#Disease Mortality	#Patient
AD	0.0174	0.0224	4.38E-01	1924	4886	0.0987	0.0230	1.73E-05	1921	5329
BREAST	-0.0258	0.0347	4.58E-01	866	14685	-0.0252	0.0338	4.57E-01	881	14754
CHD	0.0670	0.0132	4.16E-07	6201	31688	0.0683	0.0149	4.30E-06	4945	36715
CKD	-0.0081	0.0363	8.23E-01	803	8355	-0.0986	0.0468	3.53E-02	453	9250
COLORECTAL	0.0367	0.0279	1.88E-01	1352	6659	0.0644	0.0332	5.27E-02	961	7048
HF	0.0640	0.0153	2.78E-05	4363	34589	0.1234	0.0192	1.26E-10	2778	36052
PROSTATE	-0.0170	0.0257	5.09E-01	1577	11014	-0.0703	0.0334	3.53E-02	911	11201
STR	0.0866	0.0293	3.12E-03	1155	16537	0.1184	0.0444	7.58E-03	517	18468
T2D	0.0425	0.0163	8.88E-03	3946	48240	0.0819	0.0252	1.14E-03	1600	48818

## Sheet: Supplementary Table 10
Supplementary Table 10. Susceptibility, longevity and mortality PGS association with disease-specific mortality in FinnGen for selected diseases where power allows.
	Susceptibility PRS			Longevity PRS			Mortality PRS			#Disease Mortality	#Patient
Disease	Beta	SE	Pval	Beta	SE	Pval	Beta	SE	Pval
COLORECTAL	0.0523	0.0249	3.58E-02	0.0076	0.0250	7.60E-01	0.0523	0.0249	3.58E-02	1628	9096
BREAST	0.0154	0.0283	5.87E-01	-0.0244	0.0282	3.86E-01	0.0154	0.0283	5.87E-01	1280	23343
CHD	0.0158	0.0103	1.25E-01	-0.1183	0.0104	3.74E-30	0.0158	0.0103	1.25E-01	9710	48682
T2D	0.0125	0.0142	3.80E-01	-0.1097	0.0145	3.92E-14	0.0125	0.0142	3.80E-01	4970	82111

[truncated: 2 more sheets: Supplementary Table 11, Supplementary Table 12]
